# Supplementary material for: Transcriptional regulation of respiration in yeast metabolizing differently repressive carbon substrates
Source: BMC Syst Biol. 2010 Feb 18;4:12. doi: 10.1186/1752-0509-4-12 (PMC2847992; doi:10.1186/1752-0509-4-12)
Supplement: Additional file 1 — Ratios and net fluxes. Flux rations and absolute metabolic (net) fluxes for yeast grown on either, glucose, mannose, galactose or pyruvate. [file 1752-0509-4-12-S1.XLS]

## Sheet: net fluxes and ratios
Net flux report form the software FiatFlux for yeast grown on the carbon source glucose
Net Flux Report		Date:	09-Mar-2009 14:41:40
File:	New
Constrained Flux Balancing (F=0.02)	F is a measure for the agreement between measured and fitted data, an F value below 5 is accaptable
Model:	mod_yeast
Constants:	PO 1
Extracellular fluxes measured	growth rate = 0.33 +/- 0.01 1/h, glucose uptake = 16.23 +/- 1.08 mmol/g/h, ethanol secretion = 24.86 +/- 1.72 mmol/g/h, acetate secretion = 0.83 +/- 0.60 mmol/g/h, glycerol secretion= 2.21+/- 0.19 mmol/g/h, pyruvate secretion = 0.08 +/- 0.01mmol/g/h, succinate secretion = 0.02 +/- 0.01mmol/g/h
no	rev	REACTIONS	fitted flux [mmol/g/h]	fitted error [mmol/g/h]	fitted flux normalized to carbon source uptake rate [%]
	('=' or '1' stands for reversible reaction, '>' or '0' for a reaction were only a forward flux is considered)
1	0	glc uptake	16.3312	1.08	100
2	1	G6P = F6P	14.6065	1.06447	89.4392
3	0	G6P > P5P + 2 * NADPH + CO2	1.09472	0.317819	6.70323
4	0	F6P + ATP > 2 * T3P	15.2274	1.06646	93.2409
5	1	2*P5P = S7P + T3P	0.358117	0.105985	2.19283
6	1	P5P + E4P = F6P + T3P	0.262749	0.106008	1.60887
7	1	S7P + T3P = E4P + F6P	0.358117	0.105982	2.19283
8	0	T3P > SER + NADH	0.171811	0.0161434	1.05204
9	0	SER + NADH > GLY + C1	0.162176	0.0191514	0.993042
10	0	GLY + C1 > SER + NADH	0.0572701	0.00824937	0.350678
11	1	C1 + CO2 + NADH = GLY	1.04074e-07	0.00190529	6.3727e-07
12	1	T3P = PEP + ATP + NADH	28.2175	2.15579	172.782
13	0	PEP > cPYR + ATP	29.8274	2.3158	182.64
14	0	mPYR > mAcCoA + CO2+ NADH	0.161011	5.69427	0.985911
15	0	mOAA + mAcCoA > CIT	0.348606	2.8278	2.13459
16	0	CIT > OGA + CO2+ NADH	0.348606	2.8278	2.13459
17	0	OGA > SUCC + CO2 + ATP + NADH	0.0199891	2.82911	0.122398
18	1	SUCC = FUM + NADH	5.93933e-21	2.82917	3.63679e-20
19	1	MAL = mOAA + NADH	-3.86684e-20	0.00413703	-2.36775e-19
20	1	FUM = MAL	-2.64276e-20	2.82917	-1.61823e-19
21	0	MAL > mPYR + CO2 + NADPH	2.72505e-20	2.82917	1.66861e-19
22	0	cOAA + ATP > PEP + CO2	1.80072	0.347729	11.0263
23	0	cPYR + CO2 + ATP > cOAA	2.58863	2.95043	15.8508
24	0	acetate + 2 * ATP > cAcCoA	0.710519	2.95253	4.35067
25	1	acetaldehyde = acetate + NADPH	1.52138	3.01288	9.31575
26	1	acetaldehyde + NADH = ethanol	24.6895	1.72	151.18
27	1	T3P + NADH = glycerol	2.20837	0.190003	13.5224
28	0	cOAA > mOAA	0.401435	2.88813	2.45808
29	0	mOAA > cOAA	0.0528289	0.0808246	0.323484
30	1	cAcCoA = mAcCoA	0.241205	2.95083	1.47695
31	0	cPYR > mPYR	0.956128	2.94597	5.8546
32	0	O2 + 2*NADH > 2*PO*ATP	0.993596	8.42939	6.08402
33	0	cPYR > acetaldehyde + CO2	26.2109	4.23705	160.495
34	0	growth	0.32993	0.0100499	2.02024
no	act	RATIO	calculated valure from fit	measured value	measured error
1	1	cOAA from cPYR	0.98	0.98	0.02
2	1	mOAA from anaplerosis	1	1	0.01
3	1	PEP from cOAA	0.0599877	0.06	0.01
4	1	SER from glycolysis	0.940063	0.94	0.02
5	1	mPYR from MAL (ub)	2.85008e-20	0.59	0.08
6	1	mPYR from MAL (lb)	2.85008e-20	0	0.02
7	1	GLY from SER	0.999999	1	0.01
8	1	SER from GLY	0.25	0.25	0.02
no	act	METABOLITES	balance	flux to biomass [mmol/g/h]
1	1	acetaldehyde	0	0
2	1	acetate	-0.019	0
3	0	ATP	18.905	3.769
4	0	C1	0.105	0
5	1	cAcCoA	0	0.47
6	1	CIT	0	0
7	0	CO2	27.647	-0.599
8	1	cOAA	0	0.44
9	1	cPYR	0	0.072
10	1	E4P	0	0.095
11	1	ethanol	-0.17	0
12	1	F6P	0	0
13	1	FUM	0	0
14	1	G6P	-0.001	0.631
15	1	glucose	-0.101	0
16	1	GLY	0	0.105
17	1	glycerol	-0.002	0
18	1	mAcCoA	0	0.054
19	1	MAL	0	0
20	1	mOAA	0	0
21	1	mPYR	0	0.716
22	1	NADH	0	-0.071
23	1	NADPH	0	3.712
24	0	O2	-0.994	0
25	1	OGA	0	0.329
26	1	P5P	0	0.116
27	1	PEP	0	0.191
28	1	S7P	0	0
29	1	SER	0	0.067
30	1	SUCC	0	0
31	1	T3P	0	0.12
32	1	GROWTH	0	-0.33
Net flux report form the software FiatFlux for yeast grown on the carbon source mannose
Net Flux Report		Date:	09-Mar-2009 14:41:53
File:	New
Constrained Flux Balancing (F=2.82)	F is a measure for the agreement between measured and fitted data, an F value below 5 is accaptable
Model:	mod_yeast
Constants:	PO 1
Extracellular fluxes measured	growth rate = 0.32 +/- 0.01 1/h, manose uptake = 12.02 +/-1.75 mmol/g/h, ethanol secretion = 19.86 +/- 2.76 mmol/g/h, acetate secrection = 2.0 +/- 0.61mmol/g/h, glycerol secretion = 1.27 +/- 0.16 mmol/g/h, pyruvate secretion = 0.11 +/- 0.02 mmol/g/h, succinate secretion = 0.05 +/- 0.02 mmol/g/h
	rev	REACTIONS	fitted flux [mmol/g/h]	fitted error [mmol/g/h]	fitted flux normalized to carbon source uptake rate [%]
no	('=' or '1' stands for reversible reaction, '>' or '0' for a reaction were only a forward flux is considered)
1	0	man uptake	12.7506	1.11376	100
2	1	G6P = F6P	-1.66889	1.03534	-13.0887
3	0	G6P > P5P + 2 * NADPH + CO2	1.05889	0.262141	8.30461
4	0	F6P + ATP > 2 * T3P	11.68	1.08043	91.6032
5	1	2*P5P = S7P + T3P	0.346488	0.087432	2.71743
6	1	P5P + E4P = F6P + T3P	0.25391	0.0874156	1.99136
7	1	S7P + T3P = E4P + F6P	0.346488	0.0874284	2.71743
8	0	T3P > SER + NADH	0.167146	0.0163454	1.31088
9	0	SER + NADH > GLY + C1	0.151978	0.0188115	1.19193
10	0	GLY + C1 > SER + NADH	0.0499263	0.0075706	0.39156
11	1	C1 + CO2 + NADH = GLY	2.22393e-06	0.00319988	1.74417e-05
12	1	T3P = PEP + ATP + NADH	22.0661	2.19024	173.06
13	0	PEP > cPYR + ATP	23.2888	2.3433	182.649
14	0	mPYR > mAcCoA + CO2+ NADH	0.428652	0.946443	3.36182
15	0	mOAA + mAcCoA > CIT	0.376491	0.0531953	2.95273
16	0	CIT > OGA + CO2+ NADH	0.376491	0.0531856	2.95273
17	0	OGA > SUCC + CO2 + ATP + NADH	0.0573293	0.0327304	0.449621
18	1	SUCC = FUM + NADH	0.00752662	0.0255735	0.0590296
19	1	MAL = mOAA + NADH	0.00752662	0.00432976	0.0590296
20	1	FUM = MAL	0.00752662	0.0255532	0.0590296
21	0	MAL > mPYR + CO2 + NADPH	-1.30864e-21	0.0246649	-1.02633e-20
22	0	cOAA + ATP > PEP + CO2	1.40827	0.286199	11.0447
23	0	cPYR + CO2 + ATP > cOAA	2.20417	0.297554	17.2868
24	0	acetate + 2 * ATP > cAcCoA	0.451184	0.944796	3.53853
25	1	acetaldehyde = acetate + NADPH	1.79897	0.698476	14.1089
26	1	acetaldehyde + NADH = ethanol	17.9836	2.17091	141.041
27	1	T3P + NADH = glycerol	1.26395	0.159901	9.91291
28	0	cOAA > mOAA	0.368964	0.0841145	2.8937
29	0	mOAA > cOAA	-5.45549e-22	0.0661327	-4.27862e-21
30	1	cAcCoA = mAcCoA	0	0.945183	0
31	0	cPYR > mPYR	1.23225	0.950348	9.66425
32	0	O2 + 2*NADH > 2*PO*ATP	1.91517	0.729997	15.0203
33	0	cPYR > acetaldehyde + CO2	19.7826	2.09524	155.15
34	0	growth	0.321058	0.0100451	2.51799
no	act	RATIO	calculated valure from fit	measured value	measured error
1	1	cOAA from cPYR	1	1	0.03
2	1	mOAA from anaplerosis (old)	0.980009	0.98	0.01
3	1	PEP from cOAA	0.0599917	0.06	0.01
4	1	SER from glycolysis	0.924826	0.91	0.02
5	1	mPYR from MAL (ub)	-1.06199e-21	0.64	0.1
6	1	mPYR from MAL (lb)	-1.06199e-21	0	0.02
7	1	GLY from SER	0.999985	1	0.02
8	1	SER from GLY	0.229999	0.23	0.02
no	act	METABOLITES	balance	flux to biomass [mmol/g/h]
1	1	acetaldehyde	0	0
2	1	acetate	-0.652	0
3	0	ATP	16.602	3.654
4	0	C1	0.102	0
5	1	cAcCoA	-0.006	0.455
6	1	CIT	0	0
7	0	CO2	21.491	-0.581
8	1	cOAA	-0.001	0.426
9	1	cPYR	0	0.07
10	1	E4P	0	0.093
11	1	ethanol	-1.876	0
12	1	F6P	0	0
13	1	FUM	0	0
14	1	G6P	-0.001	0.612
15	1	glucose	-0.731	0
16	1	GLY	0	0.102
17	1	glycerol	-0.006	0
18	1	mAcCoA	0	0.052
19	1	MAL	0	0
20	1	mOAA	0	0
21	1	mPYR	-0.003	0.694
22	1	NADH	0	-0.069
23	1	NADPH	0.305	3.6
24	0	O2	-1.915	0
25	1	OGA	-0.001	0.319
26	1	P5P	-0.001	0.112
27	1	PEP	0	0.185
28	1	S7P	0	0
29	1	SER	0	0.065
30	1	SUCC	0	0
31	1	T3P	0	0.116
32	1	GROWTH	0.001	-0.32
Net flux report form the software FiatFlux for yeast grown on the carbon source galactose
Net Flux Report		Date:	09-Mar-2009 14:42:06
File:	New
Constrained Flux Balancing (F=0.37)	F is a measure for the agreement between measured and fitted data, an F value below 5 is accaptable
Model:	mod_yeast
Constants:	PO 1
Extracellular fluxes	growth rate = 0.2 +/- 0.01 1/h, galactose uptake = 4.3 +/- 0.47 mmol/g/h, ethanol secretion = 5.16 +/- 0.64 mmol/g/h, acetate secretion = 0.66 +/- 0.60 mmol/g/h, glycerol secretion = 0.24 +/- 0.05 mmol/g/h, pyruvate secretion = 0.05 +/- 0.01 mmol/g/h, succinate secretion = 0.03 +/- 0.01 mmol/g/h
	rev	REACTIONS	fitted flux [mmol/g/h]	fitted error [mmol/g/h]	fitted flux normalized to carbon source uptake rate [%]
no	('=' or '1' stands for reversible reaction, '>' or '0' for a reaction were only a forward flux is considered)
1	0	gal uptake	4.50125	0.33388	100
2	1	G6P = F6P	3.50389	0.291073	77.8425
3	0	G6P > P5P + 2 * NADPH + CO2	0.621787	0.0613933	13.8136
4	0	F6P + ATP > 2 * T3P	3.85275	0.317603	85.5927
5	1	2*P5P = S7P + T3P	0.203187	0.0207037	4.51401
6	1	P5P + E4P = F6P + T3P	0.145668	0.0206314	3.23616
7	1	S7P + T3P = E4P + F6P	0.203187	0.0206893	4.51401
8	0	T3P > SER + NADH	0.103685	0.0160715	2.30346
9	0	SER + NADH > GLY + C1	0.0960412	0.0181495	2.13365
10	0	GLY + C1 > SER + NADH	0.0327426	0.00635442	0.727411
11	1	C1 + CO2 + NADH = GLY	3.90911e-07	0.00138651	8.68448e-06
12	1	T3P = PEP + ATP + NADH	7.43517	0.648941	165.18
13	0	PEP > cPYR + ATP	7.79458	0.695429	173.165
14	0	mPYR > mAcCoA + CO2+ NADH	0.343192	0.755899	7.62437
15	0	mOAA + mAcCoA > CIT	0.538496	0.100257	11.9632
16	0	CIT > OGA + CO2+ NADH	0.538496	0.100239	11.9632
17	0	OGA > SUCC + CO2 + ATP + NADH	0.342358	0.0637177	7.60584
18	1	SUCC = FUM + NADH	0.312514	0.0608279	6.94281
19	1	MAL = mOAA + NADH	0.312514	0.0587227	6.94281
20	1	FUM = MAL	0.312514	0.0607986	6.94281
21	0	MAL > mPYR + CO2 + NADPH	-1.7739e-21	0.00827052	-3.94091e-20
22	0	cOAA + ATP > PEP + CO2	0.474478	0.0938584	10.541
23	0	cPYR + CO2 + ATP > cOAA	0.964569	0.120411	21.4289
24	0	acetate + 2 * ATP > cAcCoA	0.509743	0.755663	11.3245
25	1	acetaldehyde = acetate + NADPH	0.997951	0.476608	22.1705
26	1	acetaldehyde + NADH = ethanol	4.96771	0.55768	110.363
27	1	T3P + NADH = glycerol	0.24	0.001	5.33185
28	0	cOAA > mOAA	0.245606	0.0450258	5.4564
29	0	mOAA > cOAA	0.0196237	0.0103953	0.435961
30	1	cAcCoA = mAcCoA	0.227668	0.754865	5.05788
31	0	cPYR > mPYR	0.821072	0.757554	18.241
32	0	O2 + 2*NADH > 2*PO*ATP	2.07993	0.650571	46.2077
33	0	cPYR > acetaldehyde + CO2	5.96566	0.689801	132.533
34	0	growth	0.1993	0.00998316	4.42766
no	act	RATIO	calculated valure from fit	measured value	measured error
1	1	cOAA from cPYR	0.980061	0.98	0.01
2	1	mOAA from anaplerosis (old)	0.44006	0.44	0.01
3	1	PEP from cOAA	0.0599872	0.06	0.01
4	1	SER from glycolysis	0.870062	0.87	0.01
5	1	mPYR from MAL (ub)	-2.16047e-21	0	0.03
6	1	mPYR from MAL (lb)	-2.16047e-21	0	0.01
7	1	GLY from SER	0.999996	1	0.01
8	1	SER from GLY	0.24	0.24	0.02
no	act	METABOLITES	balance	flux to biomass [mmol/g/h]
1	1	acetaldehyde	0	0
2	1	acetate	-0.172	0
3	0	ATP	6.472	2.284
4	0	C1	0.063	0
5	1	cAcCoA	-0.002	0.285
6	1	CIT	0	0
7	0	CO2	7.683	-0.363
8	1	cOAA	-0.001	0.266
9	1	cPYR	0	0.043
10	1	E4P	0	0.058
11	1	ethanol	-0.192	0
12	1	F6P	0	0
13	1	FUM	0	0
14	1	G6P	-0.005	0.382
15	1	glucose	-0.201	0
16	1	GLY	0	0.064
17	1	glycerol	0	0
18	1	mAcCoA	0	0.032
19	1	MAL	0	0
20	1	mOAA	0	0
21	1	mPYR	-0.004	0.434
22	1	NADH	0	-0.043
23	1	NADPH	0	2.25
24	0	O2	-2.08	0
25	1	OGA	-0.002	0.199
26	1	P5P	0	0.07
27	1	PEP	0	0.116
28	1	S7P	0	0
29	1	SER	0	0.041
30	1	SUCC	0	0
31	1	T3P	0	0.073
32	1	GROWTH	-0.001	-0.2
Net flux report form the software FiatFlux for yeast grown on the carbon source pyruvate
Net Flux Report		Date:	09-Mar-2009 14:34:10
File:	New
Model:	mod_yeast
Constants:	PO 1
Extracellular fluxes	growth rate 0.1 +/- 0.011/h, pyruvate uptake 2.5 +/- 0.4 mmol/g/h
	rev	REACTIONS	fitted flux [mmol/g/h]	fitted error [mmol/g/h]	fitted flux normalized to carbon source uptake rate [%]
no	('=' or '1' stands for reversible reaction, '>' or '0' for a reaction were only a forward flux is considered)
1	0	pyr uptake	2.5	0.4	100
2	1	G6P = F6P	less or equal -0.26	0.05	-10.4
3	0	G6P > P5P + 2 * NADPH + CO2	more or equal 0.07	0.01	2.8
4	0	F6P + ATP > 2 * T3P	less or equal -0.26	0.05	-10.4
5	1	2*P5P = S7P + T3P	more or equal 0.03	0.01	1.2
6	1	P5P + E4P = F6P + T3P
7	1	S7P + T3P = E4P + F6P
8	0	T3P > SER + NADH
9	0	SER + NADH > GLY + C1
10	0	GLY + C1 > SER + NADH
11	1	C1 + CO2 + NADH = GLY
12	1	T3P = PEP + ATP + NADH	less or equal -0.52	0.1	-20.8
13	0	PEP > cPYR + ATP
14	0	mPYR > mAcCoA + CO2+ NADH
15	0	mOAA + mAcCoA > CIT	0.43	0.09	17.2
16	0	CIT > OGA + CO2+ NADH	0.43	0.09	17.2
17	0	OGA > SUCC + CO2 + ATP + NADH	0.33	0.07	13.2
18	1	SUCC = FUM + NADH	0.33	0.07	13.2
19	1	MAL = mOAA + NADH	0.33	0.07	13.2
20	1	FUM = MAL	0.33	0.07	13.2
21	0	MAL > mPYR + CO2 + NADPH	0	0	0
22	0	cOAA + ATP > PEP + CO2
23	0	cPYR + CO2 + ATP > cOAA
24	0	acetate + 2 * ATP > cAcCoA	more or equal 0.14	0.03	5.6
25	1	acetaldehyde = acetate + NADPH	more or equal 0.14	0.03
26	1	acetaldehyde + NADH = ethanol	-5.63959e-16	0	-2.25583e-14
27	1	T3P + NADH = glycerol	-2.75821e-15	0	-1.10328e-13
28	0	cOAA > mOAA
29	0	mOAA > cOAA
30	1	cAcCoA = mAcCoA
31	0	cPYR > mPYR
32	0	O2 + 2*NADH > 2*PO*ATP
33	0	cPYR > acetaldehyde + CO2
34	0	growth	0.1	0.01	4
no	act	RATIO	calculated value from fit	measured value	measured error
1	0	cOAA from cPYR
2	1	mOAA from anaplerosis (old)		0.23	0.01
3	0	PEP from cOAA
4	0	SER from glycolysis
5	0	mPYR from MAL (ub)
6	0	mPYR from MAL (lb)
7	0	GLY from SER
8	0	SER from GLY
no	act	METABOLITES	balance	flux to biomass [mmol/g/h]
1	1	acetaldehyde		0
2	1	acetate		0
3	0	ATP		1.142
4	0	C1		0
5	1	cAcCoA		0.142
6	1	CIT		0
7	0	CO2		-0.182
8	1	cOAA		0.133
9	1	cPYR		0.022
10	1	E4P		0.029
11	1	ethanol		0
12	1	F6P		0
13	1	FUM		0
14	1	G6P		0.191
15	1	glucose		0
16	1	GLY		0.032
17	1	glycerol		0
18	1	mAcCoA		0.016
19	1	MAL		0
20	1	mOAA		0
21	1	mPYR		0.217
22	1	NADH		-0.022
23	1	NADPH		1.125
24	0	O2		0
25	1	OGA		0.1
26	1	P5P		0.035
27	1	PEP		0.058
28	1	S7P		0
29	1	SER		0.02
30	1	SUCC		0
31	1	T3P		0.036
32	1	GROWTH		0.1
